# Supplementary material for: Postnatal treatment using curcumin supplements to amend the damage in VPA-induced rodent models of autism
Source: BMC Complement Altern Med. 2017 May 10;17:259. doi: 10.1186/s12906-017-1763-7 (PMC5424332; doi:10.1186/s12906-017-1763-7)
Supplement: Additional file 1: — CAM curcumine data. (XLSX 50 kb) [file 12906_2017_1763_MOESM1_ESM.xlsx]

## Sheet: Weight gain in rats 
controles numbers	started weight g	final weight g	عمود1	VPA number	started weight g	final weightg	عمود1	VPA-CUR numbers	started weight g	final weight g	عمود1	CUR numbers	started weight g	final weight g
1	19	72.6		1	18.1	20.6		1	24.8	78.9		1	15.2	55.6
2	19.1	74.3		2	18.7	24.8		2	25.7	79.1		2	16	57.2
3	16.6	62.4		3	18.4	22.9		3	24.5	72.2		3	15.5	56.7
4	19.5	76.2		4	17.5	18.3		4	24.5	69.3		4	16.1	58.4
5	18.3	66.9		5	17.5	17.2		5	29.7	100.2		5	17.3	67.4
6	18.4	68.5		6	17.9	20.4		6	26.8	99.7		6	17.5	68.5
7	20	78.9		7	17.8	74		7	29.9	91.4		7	18.2	70
8	14.8	26.1		8	18.8	74.5		8	31.7	100.3		8	15.6	64.3
9	15.4	30.4		9	14.9	74		9	30.3	96.1		9	15.8	66.3
10	15.1	27.9		10	15.1	75.4		10	30.2	94.6		10	17.4	67.8
mean	17.62	58.42		mean	17.47	42.21		mean	27.81	88.18		mean	16.46	63.22

## Sheet: weight of brain
controles numbers	brain weight g	عمود1	VPA number	brain weight g	عمود1	VPA-CUR numbers	brain weight g	عمود1	CUR numbers	brain weight g
1	1.4298		1	1.2118		1	1.6287		1	1.2949
2	1.445		2	1.2448		2	1.6631		2	1.5122
3	1.361		3	1.2388		3	1.5795		3	1.3858
4	1.581		4	1.1708		4	1.5625		4	1.5944
5	1.3841		5	1.1188		5	1.6562		5	1.4053
6	1.4298		6	1.1948		6	1.654		6	1.4754
7	1.6066		7	1.5788		7	1.5088		7	1.4871
8	1.1724		8	1.6268		8	1.7213		8	1.3677
9	1.2119		9	1.3628		9	1.581		9	1.3801
10	1.2073		10	1.4009		10	1.5613		10	1.4214
mean	1.38289		mean	1.31491		mean	1.61164		mean	1.43243

## Sheet: Opening eyes
controles numbers	Opening eyes after		VPA number	Opening eyes after		VPA-CUR numbers	Opening eyes after		CUR numbers	Opening eyes after
1	15 days		1	10 days		1	14 days		1	12 days
2	15 days		2	10 days		2	14 days		2	12 days
3	15 days		3	10 days		3	14 days		3	12 days
4	15 days		4	17 days		4	14days		4	12 days
5	15 days		5	17 days		5	16 days		5	12 days
6	15 days		6	17 days		6	16 days		6	12 days
7	15 days		7	17 days		7	16 days		7	12 days
8	16 days		8	17 days		8	16 days		8	12 days
9	16 days		9	15 days		9	16 days		9	12 days
10	16 days		10	15 days		10	16 days		10	12 days

## Sheet: IL-6
sample name	concentration pg\ml										O.D	conc
contral-1	16.06										0.081	0
contral-2	7.16										0.098	50
contral-3	4.5										0.155	100
contral-4	22.29										0.238	250
contral-5	20.51										0.33	500
contral-6	13.39										0.655	1000
contral-7	5.38
contral-8	15.17
contral-9	9.83
contral-10	11.61
mean	12.59
vpa-1	13.39
vpa-2	24.07
vpa-3	20.51
vpa-4	5.38
vpa-5	3.61
vpa-6	15.17
vpa-7	22.29
vpa-8	24.96
vpa-9	>0.046
vpa-10	9.834
mean	15.4682
vpa-cur-1	8.94
vpa-cur-2	0.046
vpa-cur-3	27.63
vpa-cur-4	9.83
vpa-cur-5	7.16
vpa-cur-6	0.94
vpa-cur-7	4.5
vpa-cur-8	24.96
vpa-cur-9	10.72
vpa-cur-10	11.61
mean	10.6336	mean-2	6.71825
cur-1	0.94
cur-2	11.61
cur-3	16.95
cur-4	12.5
cur-5	3.61
cur-6	13.39
cur-7	6.27
cur-8	33.86
cur-9	34.75
cur-10	7.16
mean	14.104	mean-2	9.05375

## Sheet: IFN-g
sample name	concentration pg\ml									O.D	CONC
contral-1	400.44									1.398	500
contral-2	402.82									0.787	250
contral-3	377.32									0.447	125
contral-4	407.59									0.461	62.5
contral-5	331.09									0.47	31.2
contral-6	211.23									0.338	15.6
contral-7	399.01
contral-8	372.56
contral-9	206.47
contral-10	207.9
mean	331.643
vpa-1	217.19
vpa-2	343.25
vpa-3	242.45
vpa-4	152.14
vpa-5	302.26
vpa-6	189.55
vpa-7	285.34
vpa-8	305.36
vpa-9	228.63
vpa-10	224.58
mean	249.075
vpa-cur-1	171.44
vpa-cur-2	225.77
vpa-cur-3	366.84
vpa-cur-4	226.34
vpa-cur-5	167.86
vpa-cur-6	179.54
vpa-cur-7	234.11
vpa-cur-8	225.29
vpa-cur-9	323.95
vpa-cur-10	322.99
mean	244.413
cur-1	153.33
cur-2	325.38
cur-3	309.89
cur-4	117.82
cur-5	142.37
cur-6	331.09
cur-7	359.21
cur-8	121.4
cur-9	248.88
cur-10	263.18
mean	237.255

## Sheet: CYP450
sample name	concentration ng\ml									o.d	conc
contral-1	35.45									0.369	4
contral-2	40.16									0.544	8
contral-3	29.89									0.808	16
contral-4	35.52									1.307	32
contral-5	36.6									1.877	64
contral-6	37.44									2.34	128
contral-7	40.51
contral-8	33.02
contral-9	37.02
contral-10	36.44
mean	36.205	mean-2	36.4562
vpa-1	35.93
vpa-2	39.48
vpa-3	33.85
vpa-4	40.99
vpa-5	42.01
vpa-6	37.15
vpa-7	40.63
vpa-8	39.87
vpa-9	41.53
vpa-10	39.64
mean	39.108
vpa-cur-1	34.62
vpa-cur-2	43.83
vpa-cur-3	36.7
vpa-cur-4	34.68
vpa-cur-5	38.97
vpa-cur-6	38.94
vpa-cur-7	35.61
vpa-cur-8	45.27
vpa-cur-9	38.88
vpa-cur-10	35.29
mean	38.279	mean-2	37.5022
cur-1	37.82
cur-2	41.5
cur-3	37.88
cur-4	35.58
cur-5	39.9
cur-6	38.33
cur-7	34.14
cur-8	38.72
cur-9	41.85
cur-10	43.83
mean	38.955

## Sheet: 5HT
sample name	concentration ng\ml
contral-1	161.49
contral-2	198.44
contral-3	145.79
contral-4	113.92
contral-5	157.39
contral-6	141.69
contral-7	169.46
contral-8	152.07
contral-9	140.24
contral-10	156.66
mean	153.715	mean-2	148.746
vpa-1	161.25
vpa-2	112.47
vpa-3	174.05
vpa-4	131.79
vpa-5	109.57
vpa-6	131.3
vpa-7	134.2
vpa-8	159.08
vpa-9	159.8
vpa-10	127.92
mean	140.143
vpa-cur-1	128.41
vpa-cur-2	172.6
vpa-cur-3	148.93
vpa-cur-4	127.92
vpa-cur-5	140.24
vpa-cur-6	110.29
vpa-cur-7	94.6
vpa-cur-8	181.05
vpa-cur-9	168.5
vpa-cur-10	85.18
mean	135.772
cur-1	158.11
cur-2	122.13
cur-3	158.11
cur-4	145.31
cur-5	142.41
cur-6	132.51
cur-7	134.93
cur-8	175.98
cur-9	215.83
cur-10	203.03
mean	158.835

## Sheet: GSTs
sample name	concentration mU\ml
contral-1	18.4
contral-2	18.9
contral-3	13
contral-4	13.6
contral-5	13.5
contral-6	13.6
contral-7	20.5
contral-8	20.5
contral-9	13
contral-10	8.5
mean	15.35
vpa-1	15.8
vpa-2	13.6
vpa-3	14.3
vpa-4	12.2
vpa-5	11.6
vpa-6	13.5
vpa-7	18.4
vpa-8	12.2
vpa-9	22
vpa-10	13
mean	14.66	mean-2	13.8444
vpa-cur-1	14.3
vpa-cur-2	8.5
vpa-cur-3	17										.
vpa-cur-4	9
vpa-cur-5	13.6
vpa-cur-6	11.9
vpa-cur-7	13.6
vpa-cur-8	11.6
vpa-cur-9	16
vpa-cur-10	11.9
mean	12.74
cur-1	10
cur-2	15.8
cur-3	15
cur-4	9.9
cur-5	5.5
cur-6	11.9
cur-7	17
cur-8	13.6
cur-9	10
cur-10	7
mean	11.57

## Sheet: glutamin
sample name	concentration pmol\ml									o.d	conc
contral-1	2125.08									0.322	0
contral-2	2164.15									0.397	78
contral-3	2427.52									0.478	156
contral-4	2502.77									0.655	312.5
contral-5	1866.05									0.922	625
contral-6	2075.88									1.329	1250
contral-7	2540.39									1.78	2500
contral-8	2499.88									2.012	5000
contral-9	2026.68
contral-10	1640.31
mean	2186.87
vpa-1	1880.52
vpa-2	1861.71
vpa-3	2303.07
vpa-4	1909.46
vpa-5	1993.4
vpa-6	2097.59
vpa-7	2099.03
vpa-8	2182.96
vpa-9	2549.07
vpa-10	1945.64
mean	2082.24
vpa-cur-1	1942.75
vpa-cur-2	1826.98
vpa-cur-3	1738.71
vpa-cur-4	1786.46
vpa-cur-5	1653.33
vpa-cur-6	1456.53
vpa-cur-7	1628.73
vpa-cur-8	1782.12
vpa-cur-9	2408.71
vpa-cur-10	2052.73
mean	1827.7	mean-2	1763.15
cur-1	1803.83
cur-2	2324.78
cur-3	1974.58
cur-4	1750.29
cur-5	1388.51
cur-6	1870.39
cur-7	1989.05
cur-8	1803.83
cur-9	1423.24
cur-10	1660.57
mean	1798.91

## Sheet: glutamate
sample name	concentration nmol\ml								o.d	conc
contral-1	215.2								0.276	0
contral-2	236.99								0.278	12
contral-3	265.83								0.303	25
contral-4	277.73								0.381	50
contral-5	223.68								0.487	100
contral-6	222.26								0.817	200
contral-7	257.36								1.458	400
contral-8	286.01								2.165	800
contral-9	244.65
contral-10	265.63
mean	249.534
vpa-1	261.19
vpa-2	259.98
vpa-3	264.62
vpa-4	235.78
vpa-5	274.31
vpa-6	245.26
vpa-7	261.6
vpa-8	251.51
vpa-9	283.18
vpa-10	247.68
mean	258.511
vpa-cur-1	232.15
vpa-cur-2	231.14
vpa-cur-3	283.58
vpa-cur-4	184.95
vpa-cur-5	208.95
vpa-cur-6	178.7
vpa-cur-7	230.33
vpa-cur-8	232.75
vpa-cur-9	265.63
vpa-cur-10	272.29
mean	232.047
cur-1	212.38
cur-2	272.09
cur-3	229.73
cur-4	182.73
cur-5	187.97
cur-6	270.88
cur-7	198.06
cur-8	173.65
cur-9	168.81
cur-10	170.83
mean	206.713

[truncated: 2 more sheets: LPO, GSH-GSSG]
